# Supplementary material for: Long‐term fertilization and cultivation impacts on nematode abundance and community structure in tall fescue turfgrass
Source: Ecol Evol. 2024 Feb 9;14(2):e10905. doi: 10.1002/ece3.10905 (PMC10857925; doi:10.1002/ece3.10905)
Supplement: Supplementary file 1 — Appendix S1 [file ECE3-14-e10905-s001.R]

#Waldo et al long-term turfgrass nematode example R script
#Ecology and Evolution submission
#9-8-2023


#import packages
library(emmeans)
library(agricolae)
library(glmmTMB)
library(multcomp)
library(AICcmodavg)
library(car)


###################################
#import data
setwd("")
data_nema<-read.csv("Waldo et al data 9-8-23.csv")


############################
#Negative binomial distribution example for Hoplolaimus

#non-normal distribution
hist(data_nema$Bacterivores)

#checking for overdispersion
v<-var(data_nema$Bacterivores)
m<-mean(data_nema$Bacterivores)
vmr<-v/m
vmr


########################
#Negative binomial GLMM model for bacterivore nematode counts
#used for each nematode functional group and genus

#Bacterivores
Ba.nb<-glmmTMB(as.integer(Bacterivores+2) ~ Nitrogen * Cultivation + (1|Rep), family=nbinom2, data=data_nema)
#Nitrogen and Cultivation significant
Anova(Ba.nb)
em.n.Ba.nb<-emmeans(Ba.nb,~Nitrogen,type="response", level = 0.95)
em.n.Ba.nb
em.n.Ba.nb<-emmeans(Ba.nb, ~Nitrogen, level = 0.95)
cld(em.n.Ba.nb, adjust='none',Letters=letters)
em.c.Ba.nb<-emmeans(Ba.nb, ~Cultivation, level = 0.95)
cld(em.c.Ba.nb, adjust='none',Letters=letters)


#############################################
#Nematode index ANOVA model
#used for each nematode index


#BI
#hist(data_nema$BI)
#qqnorm(data_nema$BI)
#qqline(data_nema$BI)
#leveneTest(data_nema$BI~data_nema$Nitrogen*data_nema$Cultivation)

#ANOVA
BI.aov<-aov(BI~Rep+Nitrogen*Cultivation,data=data_nema)
summary(BI.aov)
#Nitrogen 
em.n.BI.aov<-emmeans(BI.aov,~Nitrogen,type="response", level = 0.95)
em.n.BI.aov
#Cultivation
em.c.BI.aov<-emmeans(BI.aov,~Cultivation,type="response", level = 0.95)
em.c.BI.aov


################################################
#Turf quality ANOVA NDVI model
#used for each turf health measurement
#hist(data_nema$NDVI)
#qqnorm(data_nema$NDVI)
#qqline(data_nema$NDVI)
#leveneTest(data_nema$NDVI~data_nema$Nitrogen*data_nema$Cultivation)
ndvi.aov<-aov(NDVI~Rep+Nitrogen*Cultivation,data=data_nema)
summary(ndvi.aov)
em.n.ndvi<-emmeans(ndvi.aov,~Nitrogen,type="response", level = 0.95)
em.n.ndvi
em.n.ndvi<-emmeans(OP.nb, ~Nitrogen, level = 0.95)
cld(em.n.ndvi, adjust='none',Letters=letters)
em.c.ndvi<-emmeans(ndvi.aov,~Cultivation,type="response", level = 0.95)
em.c.ndvi


################################################
#soil nutrients ANOVA B model
#used for each soil nutrient, pH, and CEC

#B
#hist(data_nema$B)
#qqnorm(data_nema$B)
#qqline(data_nema$B)
#leveneTest(data_nema$B~data_nema$Nitrogen*data_nema$Cultivation)
B.aov<-aov(B~Rep+Nitrogen*Cultivation, data = data_nema)
summary(B.aov)
em.n.B<-emmeans(B.aov,~Nitrogen,type="response", level = 0.95)
em.n.B
em.n.B<-emmeans(OP.nb, ~Nitrogen, level = 0.95)
cld(em.n.B, adjust='none',Letters=letters)
em.c.B<-emmeans(B.aov,~Cultivation,type="response", level = 0.95)
em.c.B
