# Supplementary material for: Long‐term fertilization and cultivation impacts on nematode abundance and community structure in tall fescue turfgrass
Source: Ecol Evol. 2024 Feb 9;14(2):e10905. doi: 10.1002/ece3.10905 (PMC10857925; doi:10.1002/ece3.10905)
Supplement: Supplementary file 2 — Appendix S2 [file ECE3-14-e10905-s002.csv]

Sample number	Bag_ID	Plot	Nitrogen	Cultivation	Date	Rep	Total nematodes	Hoplolaimus	Helicotylenchus	Pratylenchus	Criconemella	Aphelenchoides	Diploscapter	Filenchus	Tylenchus	Rhabditis	Plectus	Cephalobus	Eucephalobus	Eudorylaimus	Aporcelaimellus	Mesodorylaimus	Prodorylaimus	Epidorylaimus	Ironus	Mononchus	PPN	Bacterivores	Fungivores	Omnivores	Predators	Omnivores_predators	MI	MI2-5	sigMI	PPI	CI	BI	EI	SI	NDVI	Quality	Weeds	OM	P	K	Mg	Ca	Na
1	B0X R1	B0X	B	0x	18-Oct-22	R1	5721	46.89344262	2485.352459	46.89344262	0	46.89344262	93.78688525	609.6147541	1735.057377	140.6803279	328.2540984	0	187.5737705	0	0	0	0	0	0	0	2579.139344	656.5081967	2485.352459	0	0	0	1.83	2	2.41	2.6	41.18	42.37	57.63	0	0.88	8	5	3.4	139	50	156	951	24
2	P1X R1	P1X	P	1x	18-Oct-22	R1	6010	0	1397.674419	0	605.6589147	93.17829457	232.9457364	279.5348837	3074.883721	93.17829457	93.17829457	0	46.58914729	0	0	0	46.58914729	0	0	0	2003.333333	279.5348837	3680.542636	46.58914729	0	46.58914729	1.7	2.17	2.29	2.39	20	20	78.43	26.67	0.9	7.8	15	3.9	46	86	173	1169	22
3	F0X R1	F0X	F	0x	18-Oct-22	R1	4043	0	1535.713178	31.34108527	0	125.3643411	62.68217054	282.0697674	1347.666667	31.34108527	344.751938	31.34108527	250.7286822	0	0	0	0	0	0	0	1567.054264	658.1627907	1817.782946	0	0	0	1.92	2	2.36	2.54	52	56.9	43.1	0	0.86	8.2	4	3.8	36	61	134	736	29
4	P2X R1	P2X	P	2x	18-Oct-22	R1	2399	110.7230769	535.1615385	0	18.45384615	55.36153846	166.0846154	184.5384615	811.9692308	18.45384615	73.81538462	0	276.8076923	0	0	0	0	0	0	0	775.0615385	405.9846154	1217.953846	0	0	0	1.82	2.06	2.22	2.42	24.53	35.75	62.35	12.33	0.95	7.9	11	4.2	43	135	169	1059	19
5	F1X R1	F1X	F	1x	18-Oct-22	R1	2196	101.3538462	591.2307692	101.3538462	0	33.78461538	84.46153846	50.67692308	675.6923077	33.78461538	304.0615385	50.67692308	168.9230769	0	0	0	0	0	0	0	793.9384615	557.4461538	844.6153846	0	0	0	1.84	2	2.31	2.54	15.15	52.17	47.83	0	0.95	7.9	2	3.2	35	155	140	711	16
6	P0X R1	P0X	P	0x	18-Oct-22	R1	2753	215.078125	516.1875	21.5078125	0	43.015625	107.5390625	193.5703125	989.359375	86.03125	43.015625	0	430.15625	0	0	0	0	0	0	0	817.296875	580.7109375	1354.992188	0	0	0	1.82	2.03	2.23	2.45	25	40.36	58.54	6.21	0.92	8	8	3.8	55	217	178	1065	17
7	B2X R1	B2X	B	2x	18-Oct-22	R1	3911	458.3203125	1130.523438	91.6640625	0	152.7734375	91.6640625	0	1222.1875	183.328125	183.328125	0	336.1015625	0	0	0	0	0	0	0	1741.617188	702.7578125	1466.625	0	0	0	1.71	2	2.38	2.59	12.2	34.92	65.08	0	0.92	8.2	6	3.6	127	129	134	742	18
8	F2X R1	F2X	F	2x	18-Oct-22	R1	4181	395.0551181	954.7165354	65.84251969	691.3464567	65.84251969	0	197.5275591	1316.850394	263.3700787	0	32.92125984	197.5275591	0	0	0	0	0	0	0	2106.96063	493.8188976	1580.220472	0	0	0	1.65	2	2.44	2.62	20	27.27	72.73	0	0.88	8.2	6	2.9	35	89	124	686	22
9	B1X R1	B1X	B	1x	18-Oct-22	R1	4216	538.887218	412.0902256	63.39849624	982.6766917	63.39849624	31.69924812	285.2932331	1363.067669	95.09774436	0	31.69924812	348.6917293	0	0	0	0	0	0	0	1997.052632	475.4887218	1743.458647	0	0	0	1.85	2	2.44	2.59	40.74	46	54	0	0.9	7.9	5	3.2	135	144	140	758	18
10	F2X R2	F2X	F	2x	18-Oct-22	R2	5828	0	2358.952381	0	46.25396825	323.7777778	832.5714286	0	693.8095238	138.7619048	878.8253968	231.2698413	323.7777778	0	0	0	0	0	0	0	2405.206349	1572.634921	1850.15873	0	0	0	1.64	2	2.25	2.78	7.69	29.46	70.54	0	0.9	8	7	3.9	43	70	160	898	24
11	P1X R2	P1X	P	1x	18-Oct-22	R2	3252	75.62790698	1210.046512	25.20930233	176.4651163	126.0465116	126.0465116	302.5116279	831.9069767	50.41860465	126.0465116	0	176.4651163	0	0	0	25.20930233	0	0	0	1487.348837	352.9302326	1386.511628	25.20930233	0	25.20930233	1.86	2.07	2.42	2.64	37.78	37.18	60.81	12.12	0.91	7.8	9	4.6	49	108	184	1212	23
12	B2X R2	B2X	B	2x	18-Oct-22	R2	2333	89.73076923	610.1692308	71.78461538	0	107.6769231	17.94615385	71.78461538	574.2769231	143.5692308	161.5153846	17.94615385	412.7615385	0	0	0	0	0	0	17.94615385	789.6307692	753.7384615	771.6846154	0	17.94615385	17.94615385	1.89	2.07	2.31	2.61	21.74	45.14	51.69	12.69	0.87	7.8	13	4	144	181	144	767	18
13	P2X R2	P2X	P	2x	18-Oct-22	R2	2127	35.45	549.475	0	0	53.175	35.45	0	957.15	88.625	106.35	53.175	212.7	0	0	0	0	0	17.725	0	584.925	460.85	1063.5	0	17.725	17.725	1.85	2.08	2.23	2.38	12.5	40.98	56.14	13.79	0.95	7.9	5	4.1	54	196	157	969	16
14	F0X R2	F0X	F	0x	18-Oct-22	R2	4942	193.046875	1235.5	77.21875	0	38.609375	193.046875	0	2200.734375	270.265625	154.4375	0	540.53125	0	0	0	0	0	0	0	1505.765625	965.234375	2471	0	0	0	1.62	2	2.21	2.41	4	28.57	71.43	0	0.92	8	5	3.4	32	107	104	530	16
15	P0X R2	P0X	P	0x	18-Oct-22	R2	2218	366.7559055	960.5511811	0	104.7874016	69.85826772	0	69.85826772	279.4330709	52.39370079	34.92913386	0	227.0393701	0	0	0	0	0	34.92913386	17.46456693	1432.094488	314.3622047	419.1496063	0	52.39370079	52.39370079	2.1	2.23	2.67	2.84	40	41.82	46.51	34.29	0.91	8	7	4.4	48	168	170	1002	17
16	B1X R2	B1X	B	1x	18-Oct-22	R2	1724	570.1417323	380.0944882	0	67.87401575	54.2992126	0	27.1496063	366.519685	13.57480315	54.2992126	13.57480315	149.3228346	0	13.57480315	0	0	0	0	0	1031.685039	230.7716535	447.9685039	13.57480315	0	13.57480315	2.08	2.13	2.63	2.76	60	57.52	31.25	22.12	0.9	7.2	6	3	136	153	145	787	19
17	B0X R2	B0X	B	0x	18-Oct-22	R2	1820	634.2424242	344.6969697	27.57575758	0	27.57575758	68.93939394	82.72727273	303.3333333	27.57575758	96.51515152	13.78787879	179.2424242	0	0	0	0	0	0	0	1020.30303	317.1212121	482.5757576	0	0	0	1.81	2	2.52	2.79	22.22	44.62	55.38	0	0.83	8	9	3.5	147	134	140	794	18
18	F1X R2	F1X	F	1x	18-Oct-22	R2	1555	391.7175573	201.7938931	35.61068702	0	35.61068702	11.87022901	106.8320611	439.1984733	35.61068702	0	0	201.7938931	0	0	0	23.74045802	0	0	11.87022901	629.1221374	284.8854962	605.3816794	23.74045802	11.87022901	35.61068703	2.15	2.27	2.45	2.59	44.83	37.5	49.15	41.18	0.9	8	5	3	48	140	130	635	18
19	F1X R3	F1X	F	1x	18-Oct-22	R3	2730	0	881.3385827	64.48818898	0	42.99212598	42.99212598	107.480315	1117.795276	21.49606299	42.99212598	0	386.9291339	0	0	0	21.49606299	0	0	0	945.8267717	451.4173228	1311.259843	21.49606299	0	21.49606299	1.97	2.07	2.34	2.46	36.84	54	41.3	12.9	0.92	7.9	3	3.8	35	81	146	901	24
20	F0X R3	F0X	F	0x	18-Oct-22	R3	2427	242.7	597.4153846	0	0	112.0153846	56.00769231	56.00769231	541.4076923	168.0230769	112.0153846	18.66923077	522.7384615	0	0	0	0	0	0	0	840.1153846	821.4461538	765.4384615	0	0	0	1.79	2	2.25	2.61	15.79	43.56	56.44	0	0.91	8.1	7	3.7	44	108	133	824	22
21	P0X R3	P0X	P	0x	18-Oct-22	R3	1629	114.5390625	470.8828125	25.453125	12.7265625	152.71875	89.0859375	38.1796875	330.890625	76.359375	50.90625	25.453125	229.078125	0	0	0	0	0	0	0	623.6015625	381.796875	623.6015625	0	0	0	1.75	2	2.28	2.65	23.53	37.04	62.96	0	0.9	8	5	4.4	53	194	167	1077	18
22	B1X R3	B1X	B	1x	18-Oct-22	R3	2495	38.984375	604.2578125	0	0	116.953125	38.984375	253.3984375	818.671875	194.921875	136.4453125	38.984375	253.3984375	0	0	0	0	0	0	0	643.2421875	623.75	1228.007813	0	0	0	1.77	2	2.16	2.44	28.36	37.96	62.04	0	0.91	8	9	3.6	124	158	132	687	16
23	F2X R3	F2X	F	2x	18-Oct-22	R3	2570	38.35820896	824.7014925	57.53731343	0	38.35820896	95.89552239	210.9701493	498.6567164	210.9701493	0	115.0746269	460.2985075	0	0	0	0	0	19.17910448	0	920.5970149	786.3432836	843.880597	0	19.17910448	19.17910448	1.77	2.05	2.25	2.65	16.88	34.68	64.17	8.51	0.86	8.1	5	3.2	44	146	116	588	16
24	P1X R3	P1X	P	1x	18-Oct-22	R3	1759	41.2265625	728.3359375	41.2265625	137.421875	27.484375	0	13.7421875	384.78125	27.484375	82.453125	13.7421875	219.875	0	0	0	0	0	13.7421875	13.7421875	961.953125	343.5546875	426.0078125	0	27.484375	27.484375	2.07	2.14	2.55	2.7	27.27	57.78	29.73	23.53	0.92	7.9	7	3.7	38	189	162	960	16
25	P2X R3	P2X	P	2x	18-Oct-22	R3	2939	305.656	517.264	23.512	0	47.024	23.512	164.584	1340.184	23.512	47.024	23.512	282.144	0	0	0	23.512	0	23.512	0	846.432	470.24	1575.304	23.512	23.512	47.024	2.19	2.27	2.34	2.39	52.94	41.38	41.46	41.46	0.91	7.8	0	4	47	198	166	949	17
26	B0X R3	B0X	B	0x	18-Oct-22	R3	2368	240.5	462.5	18.5	166.5	92.5	37	92.5	962	55.5	0	0	240.5	0	0	0	0	0	0	0	888	296	1184	0	0	0	1.82	2	2.34	2.48	33.33	43.4	56.6	0	0.88	7.8	4	3.5	142	138	142	749	17
27	B2X R3	B2X	B	2x	18-Oct-22	R3	2187	998.7874016	258.3070866	0	34.44094488	17.22047244	17.22047244	34.44094488	516.6141732	68.88188976	51.66141732	0	154.984252	0	0	0	0	0	0	0	1308.755906	275.5275591	602.7165354	0	0	0	1.76	2	2.57	2.74	16.67	40	60	0	0.86	7.9	7	3.1	149	136	132	725	19
[truncated: 8 more columns]
